# Supplementary material for: Novel Compounds Featuring a Thiophene Carboxamide Scaffold: Synthesis, Characterization and Antiproliferative Evaluation
Source: Int J Mol Sci. 2025 Jul 16;26(14):6823. doi: 10.3390/ijms26146823 (PMC12295288; doi:10.3390/ijms26146823)
Supplement: Supplementary file 1 [file ijms-26-06823-s001.zip]

Archive with 1 entries (1 files):
- ijms-3747454-supplementary material.pdf
